# Supplementary material for: Optimal Heart Rate May Improve Systolic and Diastolic Function in Patients with Fontan Circulation
Source: J Clin Med. 2023 Apr 21;12(8):3033. doi: 10.3390/jcm12083033 (PMC10146582; doi:10.3390/jcm12083033)
Supplement: Supplementary file 1 [file jcm-12-03033-s001.zip]

Archive with 1 entries (1 files):
- jcm-2304631-supplementary.pdf
